# Supplementary material for: Exploring the Antibiotic Production Potential of Heterotrophic Bacterial Communities Isolated from the Marine Sponges Crateromorpha meyeri, Pseudaxinella reticulata, Farrea similaris, and Caulophacus arcticus through Synergistic Metabolomic and Genomic Analyses
Source: Mar Drugs. 2022 Jul 20;20(7):463. doi: 10.3390/md20070463 (PMC9318849; doi:10.3390/md20070463)
Supplement: Supplementary file 1 [file marinedrugs-20-00463-s001.zip]

Archive with 1 entries (1 files):
- marinedrugs-1809266-supplementary.pdf
